# Supplementary material for: Screen Time, Unhealthy Eating Behaviors, and Associated Health Risks in Children: A Narrative Review
Source: Children (Basel). 2026 Jun 30;13(7):887. doi: 10.3390/children13070887 (PMC13406753; doi:10.3390/children13070887)
Supplement: Supplementary file 1 [file children-13-00887-s001.zip]

Archive with 1 entries (1 files):
- children-4353513-supplementary.pdf
